# Supplementary material for: A new sharpshooter genus for Sphinctogonia lingula Yang & Li (Hemiptera, Cicadellidae, Cicadellini) from China
Source: Zookeys. 2016 Feb 8;(561):21–9. doi: 10.3897/zookeys.561.6079 (PMC4768363; doi:10.3897/zookeys.561.6079)
Supplement: XML Treatment for Sphinctogoniella [file zookeys.561.6079-treatment1.xml]

<!DOCTYPE tp:taxon-treatment
  PUBLIC "-//TaxonX//DTD Taxonomic Treatment Publishing DTD v0 20100105//EN" "tax-treatment-NSO.dtd">
<tp:taxon-treatment xmlns:tp="http://www.plazi.org/taxpub"><tp:treatment-meta><kwd-group><label>Taxon classification</label><kwd><named-content content-type="kingdom">Animalia</named-content></kwd><kwd><named-content content-type="order">Hemiptera</named-content></kwd><kwd><named-content content-type="family">Cicadellidae</named-content></kwd></kwd-group><mixed-citation publication-type="journal"><person-group><name><surname>Meng</surname><given-names>Ze-hong</given-names></name><name><surname>Yang</surname><given-names>Mao-fa</given-names></name><name><surname>Zhou</surname><given-names>Yu-feng</given-names></name></person-group><article-title>A new sharpshooter genus for <italic><tp:taxon-name><tp:taxon-name-part taxon-name-part-type="genus">Sphinctogonia</tp:taxon-name-part> <tp:taxon-name-part taxon-name-part-type="species">lingula</tp:taxon-name-part></tp:taxon-name></italic> Yang &amp; Li (<tp:taxon-name><tp:taxon-name-part taxon-name-part-type="order">Hemiptera</tp:taxon-name-part></tp:taxon-name>, <tp:taxon-name><tp:taxon-name-part taxon-name-part-type="family">Cicadellidae</tp:taxon-name-part></tp:taxon-name>, <tp:taxon-name><tp:taxon-name-part taxon-name-part-type="tribe">Cicadellini</tp:taxon-name-part></tp:taxon-name>) from China</article-title><source>Zookeys</source><day>8</day><month>2</month><year>2016</year><volume>2016</volume><issue>561</issue><fpage>21</fpage><lpage>29</lpage><pub-id pub-id-type="doi">10.3897/zookeys.561.6079</pub-id></mixed-citation></tp:treatment-meta><tp:nomenclature><tp:taxon-name>
            <tp:taxon-name-part taxon-name-part-type="genus">Sphinctogoniella</tp:taxon-name-part>
            <object-id xmlns:xlink="http://www.w3.org/1999/xlink" content-type="zoobank" xlink:type="simple">http://zoobank.org/5B4E6341-797A-4F8D-AD0D-FAAB2C46BF49</object-id>
          </tp:taxon-name><tp:taxon-status xmlns:xlink="http://www.w3.org/1999/xlink" xlink:type="simple">gen. n.</tp:taxon-status><xref ref-type="fig" rid="F1">Figs 1–6</xref><xref ref-type="fig" rid="F2">, 13–18</xref><xref ref-type="fig" rid="F3">, 26–32</xref></tp:nomenclature><tp:treatment-sec sec-type="Type species"><title>Type species.</title><p>
            <italic><tp:taxon-name><tp:taxon-name-part taxon-name-part-type="genus">Sphinctogonia</tp:taxon-name-part> <tp:taxon-name-part taxon-name-part-type="species">lingula</tp:taxon-name-part></tp:taxon-name></italic> Yang &amp; Li, 2002.</p></tp:treatment-sec><tp:treatment-sec sec-type="Diagnosis"><title>Diagnosis.</title><p>The new genus can be recognized by the following combination of features: (1) head anteriorly broadly rounded with ocelli located on imaginary line between anterior eye angles; (2) forewing with membrane distinct, veins obscure; (3) male pygofer without processes, surface with macrosetae near posterior margin; (4) subgenital plates slender, apex acute; (5) aedeagus slender, articulating sub-basally with unpaired paraphysis; (6) paraphysis with long spiniform processes; (7) style slender, extending posteriorly well beyond apex of connective, apex curved, hook-shaped; (8) female abdominal sternum VII well produced from ligulate base.</p></tp:treatment-sec><tp:treatment-sec sec-type="Description"><title>Description.</title><p>Length. 8.7–9.8 mm.</p><p>Coloration. Head and thorax dorsum and forewings orange-red to red, with black markings.</p><p>External features. Head (Figs <xref ref-type="fig" rid="F1">1–6</xref>) with anterior margin broadly rounded, median length slightly shorter than interocular width; crown with surface slightly convex, with fovea between ocelli and anterior angles of eyes; ocelli located on imaginary line between anterior eye angles, lateral frontal sutures extending onto crown, attaining ocelli; ocellus closer to adjacent eye than to each other; frontoclypeus flattened medially, muscle impressions distinct, anteclypeus convex longitudinally, apical margin sinuate, transclypeal suture indistinct medially. Pronotum (Figs <xref ref-type="fig" rid="F1">1</xref>, <xref ref-type="fig" rid="F1">4</xref>) slightly narrower than head, lateral margins divergent posteriorly, basal portion with transverse concavity, posterior margin slightly concave; mesonotum with surface of scutellum convex, transverse depression short and nearly straight; forewing with membrane distinct, veins obscure, base of second and third apical cells aligned transversely; hindleg with femoral setal formula 2:1:1.</p><fig id="F1" position="float" orientation="portrait"><label>Figures 1–12.</label><caption><p>
          <italic><tp:taxon-name><tp:taxon-name-part taxon-name-part-type="genus">Sphinctogoniella</tp:taxon-name-part></tp:taxon-name></italic> and <italic><tp:taxon-name><tp:taxon-name-part taxon-name-part-type="genus">Sphinctogonia</tp:taxon-name-part></tp:taxon-name></italic> habitus. <bold>1–6</bold> <italic><tp:taxon-name><tp:taxon-name-part taxon-name-part-type="genus">Sphinctogoniella</tp:taxon-name-part> <tp:taxon-name-part taxon-name-part-type="species">lingula</tp:taxon-name-part></tp:taxon-name></italic> (Yang &amp; Li, 2002): <bold>1–3</bold> male (9.0 mm) <bold>1</bold> dorsal view <bold>2</bold> lateral view <bold>3</bold> ventral view <bold>4–6</bold> female (9.5 mm): <bold>4</bold> dorsal view <bold>5</bold> lateral view <bold>6</bold> ventral view <bold>7–12</bold> <italic><tp:taxon-name><tp:taxon-name-part taxon-name-part-type="genus">Sphinctogonia</tp:taxon-name-part> <tp:taxon-name-part taxon-name-part-type="species">lacta</tp:taxon-name-part></tp:taxon-name></italic> Zhang &amp; Kuoh, 1993: <bold>7–9</bold> male (15.9 mm) <bold>7</bold> dorsal view <bold>8</bold> lateral view <bold>9</bold> ventral view <bold>10–12</bold> female (16.7 mm) <bold>10</bold> dorsal view <bold>11</bold> lateral view <bold>12</bold> ventral view.</p></caption><graphic xmlns:xlink="http://www.w3.org/1999/xlink" xlink:href="zookeys-561-021-g001.jpg" position="float" orientation="portrait" xlink:type="simple" id="oo_77067.jpg"/></fig><p>Male genitalia. Male pygofer lobes tapered to apex (Fig. <xref ref-type="fig" rid="F2">13</xref>), without processes, with macrosetae near posterior margin. Subgenital plates (Fig. <xref ref-type="fig" rid="F2">14</xref>) tapered to acute apex, distal half with uniseriate macrosetae medially and some short microsetae laterally. <!--PageBreak--><!--PageBreak-->Aedeagus (Figs <xref ref-type="fig" rid="F2">15</xref>, <xref ref-type="fig" rid="F2">16</xref>) slender, articulating at its base with subapical part of paraphysis; gonopore apical on dorsal surface. Paraphysis (Figs <xref ref-type="fig" rid="F2">15</xref>, <xref ref-type="fig" rid="F2">16</xref>) unpaired with long spiniform processes. Connective (Fig. <xref ref-type="fig" rid="F2">17</xref>) broadly V-shaped. Style (Fig. <xref ref-type="fig" rid="F2">18</xref>) slender, extending posteriorly well beyond apex of connective, apex curved, hook-shaped.</p><fig id="F2" position="float" orientation="portrait"><label>Figures 13–25.</label><caption><p>
          <italic><tp:taxon-name><tp:taxon-name-part taxon-name-part-type="genus">Sphinctogoniella</tp:taxon-name-part></tp:taxon-name></italic> and <italic><tp:taxon-name><tp:taxon-name-part taxon-name-part-type="genus">Sphinctogonia</tp:taxon-name-part></tp:taxon-name></italic> male genitalia. <bold>13–18</bold> <italic><tp:taxon-name><tp:taxon-name-part taxon-name-part-type="genus">Sphinctogoniella</tp:taxon-name-part> <tp:taxon-name-part taxon-name-part-type="species">lingula</tp:taxon-name-part></tp:taxon-name></italic> (Yang &amp; Li, 2002): <bold>13</bold> pygofer, lateral view <bold>14</bold> subgenital plate, ventral view <bold>15</bold> aedeagus and paraphysis, ventral view <bold>16</bold> connective, aedeagus and paraphysis, lateral view <bold>17</bold> connective, ventral view <bold>18</bold> style, ventral view <bold>19–23</bold> Lateral view of aedeagus and paraphysis: <bold>19</bold> <italic><tp:taxon-name><tp:taxon-name-part taxon-name-part-type="genus">Sphinctogonia</tp:taxon-name-part> <tp:taxon-name-part taxon-name-part-type="species">lacta</tp:taxon-name-part></tp:taxon-name></italic> Zhang &amp; Kuoh, 1993 <bold>20</bold> <italic><tp:taxon-name><tp:taxon-name-part taxon-name-part-type="genus">Sphinctogonia</tp:taxon-name-part> <tp:taxon-name-part taxon-name-part-type="species">lineolata</tp:taxon-name-part></tp:taxon-name></italic> (Walker, 1857) <bold>21</bold> <italic><tp:taxon-name><tp:taxon-name-part taxon-name-part-type="genus">Sphinctogonia</tp:taxon-name-part> <tp:taxon-name-part taxon-name-part-type="species">comitatula</tp:taxon-name-part></tp:taxon-name></italic> Melichar, 1926 <bold>22</bold> <italic><tp:taxon-name><tp:taxon-name-part taxon-name-part-type="genus">Sphinctogonia</tp:taxon-name-part> <tp:taxon-name-part taxon-name-part-type="species">servula</tp:taxon-name-part></tp:taxon-name></italic> Breddin, 1901 <bold>23</bold> <italic><tp:taxon-name><tp:taxon-name-part taxon-name-part-type="genus">Sphinctogonia</tp:taxon-name-part> <tp:taxon-name-part taxon-name-part-type="species">avia</tp:taxon-name-part></tp:taxon-name></italic> Young, 1986 <bold>24–25</bold> <italic><tp:taxon-name><tp:taxon-name-part taxon-name-part-type="genus">Sphinctogonia</tp:taxon-name-part> <tp:taxon-name-part taxon-name-part-type="species">lacta</tp:taxon-name-part></tp:taxon-name></italic> Zhang &amp; Kuoh, 1993: <bold>24</bold> pygofer, lateral view <bold>25</bold> subgenital plate, ventral view. <bold>19–23</bold> from <xref ref-type="bibr" rid="B8">Young (1986)</xref>.</p></caption><graphic xmlns:xlink="http://www.w3.org/1999/xlink" xlink:href="zookeys-561-021-g002.jpg" position="float" orientation="portrait" xlink:type="simple" id="oo_77068.jpg"/></fig><p>Female genitalia. Sternite VII (Fig. <xref ref-type="fig" rid="F3">26</xref>) produced from ligulate base. Pygofer (Fig. <xref ref-type="fig" rid="F3">27</xref>), in lateral view, moderately produced; surface with macrosetae on posterior portion and ventral margin. Valvulae I (Figs <xref ref-type="fig" rid="F3">28</xref>, <xref ref-type="fig" rid="F3">29</xref>) of ovipositor, in lateral view, slightly expanded near apex; dorsal area with strigate sculpture in oblique lines extending from basal curvature to apex; ventral sculptured area restricted to apical portion, formed mostly by scale-like sculpture; apex of shaft acute. Valvulae II (Figs <xref ref-type="fig" rid="F3">30–32</xref>) of ovipositor, in lateral view, expanded beyond basal curvature; dorsal and ventral margins slightly convex; apex acute; preapical ventral prominence absent; 23 stout subtriangular teeth distributed from basal expanded portion to apical portion of shaft; teeth and apical portion of shaft bearing denticles. Gonoplacs, in lateral view, with basal half narrow and apical half distinctly expanded; apex rounded; surface with few setae on apical portion.</p><fig id="F3" position="float" orientation="portrait"><label>Figures 26–36.</label><caption><p>
          <italic><tp:taxon-name><tp:taxon-name-part taxon-name-part-type="genus">Sphinctogoniella</tp:taxon-name-part></tp:taxon-name></italic> and <italic><tp:taxon-name><tp:taxon-name-part taxon-name-part-type="genus">Sphinctogonia</tp:taxon-name-part></tp:taxon-name></italic> female genitalia. <bold>26–32</bold> <italic><tp:taxon-name><tp:taxon-name-part taxon-name-part-type="genus">Sphinctogoniella</tp:taxon-name-part> <tp:taxon-name-part taxon-name-part-type="species">lingula</tp:taxon-name-part></tp:taxon-name></italic> (Yang &amp; Li, 2002): <bold>26</bold> sternite VII, ventral view <bold>27</bold> pygofer, lateral view <bold>28</bold> valvula I, lateral view <bold>29</bold> apical portion of valvula I, lateral view <bold>30</bold> valvula II, lateral view <bold>31</bold> teeth of median portion of valvula II, lateral view <bold>32</bold> apical portion of valvula II, lateral view <bold>33–36</bold> <italic><tp:taxon-name><tp:taxon-name-part taxon-name-part-type="genus">Sphinctogonia</tp:taxon-name-part> <tp:taxon-name-part taxon-name-part-type="species">lacta</tp:taxon-name-part></tp:taxon-name></italic> Zhang &amp; Kuoh, 1993: <bold>33</bold> pygofer, lateral view <bold>34</bold> valvula II, lateral view <bold>35</bold> teeth of median portion of valvula II, lateral view <bold>36</bold> apical portion of valvula II, lateral view. Scale bars in millimeters.</p></caption><graphic xmlns:xlink="http://www.w3.org/1999/xlink" xlink:href="zookeys-561-021-g003.jpg" position="float" orientation="portrait" xlink:type="simple" id="oo_77069.jpg"/></fig></tp:treatment-sec><tp:treatment-sec sec-type="Distribution"><title>Distribution.</title><p>China (Zhejiang, Fujian, Guangxi, Guizhou).</p></tp:treatment-sec><tp:treatment-sec sec-type="Etymology"><title>Etymology.</title><p>The generic name is derived from <italic><tp:taxon-name><tp:taxon-name-part taxon-name-part-type="genus">Sphinctogonia</tp:taxon-name-part></tp:taxon-name></italic>. The gender of the genus is feminine.</p></tp:treatment-sec><tp:treatment-sec sec-type="Remarks"><title>Remarks.</title><p>In <xref ref-type="bibr" rid="B8">Young’s (1986)</xref> key to genera of the Old World <tp:taxon-name><tp:taxon-name-part taxon-name-part-type="tribe">Cicadellini</tp:taxon-name-part></tp:taxon-name> the new genus runs to <italic><tp:taxon-name><tp:taxon-name-part taxon-name-part-type="genus">Nanatka</tp:taxon-name-part></tp:taxon-name></italic> Young, 1986, but differs from this genus in having a greater body size, the hindleg with femoral setal formula 2:1:1, the subgenital plates slender and acute apically (Fig. <xref ref-type="fig" rid="F2">14</xref>), and the paraphysis with long spiniform processes subapically (Figs <xref ref-type="fig" rid="F2">15</xref>, <xref ref-type="fig" rid="F2">16</xref>). Although the new genus also shares similarities with <italic><tp:taxon-name><tp:taxon-name-part taxon-name-part-type="genus">Sphinctogonia</tp:taxon-name-part></tp:taxon-name></italic> Breddin, 1901, such as the roundly produced head (Figs <xref ref-type="fig" rid="F1">1</xref> and <xref ref-type="fig" rid="F1">4</xref>) and the male pygofer without processes (Fig. <xref ref-type="fig" rid="F2">13</xref>), it differs in the various features shown in Table <xref ref-type="table" rid="T1">1</xref>.</p><table-wrap id="T1" position="float" orientation="portrait"><label>Table 1.</label><caption><p>Differences between <italic><tp:taxon-name><tp:taxon-name-part taxon-name-part-type="genus">Sphinctogoniella</tp:taxon-name-part></tp:taxon-name></italic> <bold>gen. n.</bold> and <italic><tp:taxon-name><tp:taxon-name-part taxon-name-part-type="genus">Sphinctogonia</tp:taxon-name-part></tp:taxon-name></italic> Breddin, 1901.</p></caption><table id="TID0E4GAE" rules="all"><tbody><tr><th rowspan="1" colspan="1"/><th rowspan="1" colspan="1">
              <italic><tp:taxon-name><tp:taxon-name-part taxon-name-part-type="genus">Sphinctogoniella</tp:taxon-name-part></tp:taxon-name></italic> gen. n.</th><th rowspan="1" colspan="1">
              <italic><tp:taxon-name><tp:taxon-name-part taxon-name-part-type="genus">Sphinctogonia</tp:taxon-name-part></tp:taxon-name></italic> Breddin, 1901</th></tr><tr><td rowspan="1" colspan="1">body size</td><td rowspan="1" colspan="1">8.7–9.8 mm</td><td rowspan="1" colspan="1">12.8–18.6 mm</td></tr><tr><td rowspan="1" colspan="1">pronotum</td><td rowspan="1" colspan="1">not constricted</td><td rowspan="1" colspan="1">clearly constricted</td></tr><tr><td rowspan="1" colspan="1">forewing</td><td rowspan="1" colspan="1">with distinct apical membrane, veins obscure</td><td rowspan="1" colspan="1">apical membrane absent, veins distinct</td></tr><tr><td rowspan="1" colspan="1">hindleg femoral setal formula</td><td rowspan="1" colspan="1">2:1:1</td><td rowspan="1" colspan="1">variable</td></tr><tr><td rowspan="1" colspan="1">male pygofer</td><td rowspan="1" colspan="1">slightly produced, with macrosetae on posterior area</td><td rowspan="1" colspan="1">moderately produced, with small weak setae on posterior and ventral area</td></tr><tr><td rowspan="1" colspan="1">subgenital plates</td><td rowspan="1" colspan="1">slender and acute apically; with uniseriate macrosetae medially and some short microsetae</td><td rowspan="1" colspan="1">often spine-like apically; with group of small weak setae, usually not arranged in rows</td></tr><tr><td rowspan="1" colspan="1">paraphysis</td><td rowspan="1" colspan="1">spoon-shaped in lateral view; with long spiniform processes subapically (Figs <xref ref-type="fig" rid="F2">15</xref>, <xref ref-type="fig" rid="F2">16</xref>)</td><td rowspan="1" colspan="1">usually boat-shaped in lateral view; without long processes, or with small teeth apically (Figs <xref ref-type="fig" rid="F2">19–23</xref>)</td></tr><tr><td rowspan="1" colspan="1">female pygofer</td><td rowspan="1" colspan="1">angular apically, with macrosetae on apical and ventral area (Fig. <xref ref-type="fig" rid="F3">27</xref>)</td><td rowspan="1" colspan="1">round apically, with small setae near apical and ventral area (Fig. <xref ref-type="fig" rid="F3">33</xref>)</td></tr><tr><td rowspan="1" colspan="1">valvula II</td><td rowspan="1" colspan="1">bearing less than 30 teeth on dorsal margin of blade (Fig. <xref ref-type="fig" rid="F3">30</xref>)</td><td rowspan="1" colspan="1">bearing many teeth (more than 50) on dorsal margin of blade (Fig. <xref ref-type="fig" rid="F3">34</xref>)</td></tr></tbody></table></table-wrap><!--PageBreak--><!--PageBreak--></tp:treatment-sec><ref-list><ref id="B8"><mixed-citation xmlns:xlink="http://www.w3.org/1999/xlink" xlink:type="simple">
          <person-group><name name-style="western"><surname>Young</surname><given-names>DA</given-names></name></person-group> (<year>1986</year>) <article-title>Taxonomic study of the <tp:taxon-name><tp:taxon-name-part taxon-name-part-type="subfamily">Cicadellinae</tp:taxon-name-part></tp:taxon-name> (<tp:taxon-name><tp:taxon-name-part taxon-name-part-type="suborder">Homoptera</tp:taxon-name-part></tp:taxon-name>: <tp:taxon-name><tp:taxon-name-part taxon-name-part-type="family">Cicadellidae</tp:taxon-name-part></tp:taxon-name>), Part 3. Old World <tp:taxon-name><tp:taxon-name-part taxon-name-part-type="tribe">Cicadellini</tp:taxon-name-part></tp:taxon-name>.</article-title> <source>Technical Bulletin of the North Carolina Agricultural Research Service</source> <volume>281</volume>: <fpage>1</fpage>–<lpage>639</lpage>.</mixed-citation></ref></ref-list></tp:taxon-treatment>
