# Supplementary material for: A new sharpshooter genus for Sphinctogonia lingula Yang & Li (Hemiptera, Cicadellidae, Cicadellini) from China
Source: Zookeys. 2016 Feb 8;(561):21–9. doi: 10.3897/zookeys.561.6079 (PMC4768363; doi:10.3897/zookeys.561.6079)
Supplement: XML Treatment for Sphinctogoniella lingula [file zookeys.561.6079-treatment2.xml]

<!DOCTYPE tp:taxon-treatment
  PUBLIC "-//TaxonX//DTD Taxonomic Treatment Publishing DTD v0 20100105//EN" "tax-treatment-NSO.dtd">
<tp:taxon-treatment xmlns:tp="http://www.plazi.org/taxpub"><tp:treatment-meta><kwd-group><label>Taxon classification</label><kwd><named-content content-type="kingdom">Animalia</named-content></kwd><kwd><named-content content-type="order">Hemiptera</named-content></kwd><kwd><named-content content-type="family">Cicadellidae</named-content></kwd></kwd-group><mixed-citation publication-type="journal"><person-group><name><surname>Meng</surname><given-names>Ze-hong</given-names></name><name><surname>Yang</surname><given-names>Mao-fa</given-names></name><name><surname>Zhou</surname><given-names>Yu-feng</given-names></name></person-group><article-title>A new sharpshooter genus for <italic><tp:taxon-name><tp:taxon-name-part taxon-name-part-type="genus">Sphinctogonia</tp:taxon-name-part> <tp:taxon-name-part taxon-name-part-type="species">lingula</tp:taxon-name-part></tp:taxon-name></italic> Yang &amp; Li (<tp:taxon-name><tp:taxon-name-part taxon-name-part-type="order">Hemiptera</tp:taxon-name-part></tp:taxon-name>, <tp:taxon-name><tp:taxon-name-part taxon-name-part-type="family">Cicadellidae</tp:taxon-name-part></tp:taxon-name>, <tp:taxon-name><tp:taxon-name-part taxon-name-part-type="tribe">Cicadellini</tp:taxon-name-part></tp:taxon-name>) from China</article-title><source>Zookeys</source><day>8</day><month>2</month><year>2016</year><volume>2016</volume><issue>561</issue><fpage>21</fpage><lpage>29</lpage><pub-id pub-id-type="doi">10.3897/zookeys.561.6079</pub-id></mixed-citation></tp:treatment-meta><tp:nomenclature><tp:taxon-name>
            <tp:taxon-name-part taxon-name-part-type="genus">Sphinctogoniella</tp:taxon-name-part>
            <tp:taxon-name-part taxon-name-part-type="species">lingula</tp:taxon-name-part>
          </tp:taxon-name><tp:taxon-authority>(Yang &amp; Li, 2002)</tp:taxon-authority><tp:taxon-status xmlns:xlink="http://www.w3.org/1999/xlink" xlink:type="simple">comb. n.</tp:taxon-status><xref ref-type="fig" rid="F1">Figs 1–6</xref><xref ref-type="fig" rid="F2">, 13–18</xref><xref ref-type="fig" rid="F3">, 26–32</xref><!--PageBreak--><tp:nomenclature-citation-list><tp:nomenclature-citation><tp:taxon-name><tp:taxon-name-part taxon-name-part-type="genus">Sphinctogonia</tp:taxon-name-part> <tp:taxon-name-part taxon-name-part-type="species">lingula</tp:taxon-name-part></tp:taxon-name><comment> Yang &amp; Li <italic>in</italic> Li &amp; Jin, 2002: 176.</comment></tp:nomenclature-citation></tp:nomenclature-citation-list></tp:nomenclature><tp:treatment-sec sec-type="Description"><title>Description.</title><p>Length of males 8.7–9.5 mm, females 9.0–9.8 mm.</p><p>Coloration. Head and thorax dorsum and forewings orange-red to red, eyes and ocelli black. Head with two round black spots at apex; crown with anterior two black spots in front of ocelli, median portion with small black spot; basal margin with two connected triangular or trapeziform black spots behind ocelli. Pronotum with transverse anterior and posterior four black spots, anterior median two connecting with basal two black spots of crown, posterior median two connecting with black spots of basal angles of mesonotum; mesonotum with triangular black spots on basal angles, scutellum with large black spot; forewing with two longitudinal slender black stripes medially, basal angle black, apical membrane black brown, inner and outer margins black brown. Face orange yellow or off-white, apical portion of frontoclypeus with pair of lateral large black spots; anteclypeus with apico-median black marking in some specimens. Thoracic venter black brown to black, legs pale yellow brown. Abdominal venter black, sternites of posterior margin yellow white.</p><p>Male genitalia. Male pygofer lobes tapered to apex (Fig. <xref ref-type="fig" rid="F2">13</xref>) without process, with macrosetae near posterior margin. Subgenital plates (Fig. <xref ref-type="fig" rid="F2">14</xref>) tapered to acute apex, distal half with uniseriate macrosetae medially and some short microsetae laterally. Aedeagus (Figs <xref ref-type="fig" rid="F2">15</xref>, <xref ref-type="fig" rid="F2">16</xref>) slender, in lateral view curved ventrally, of similar width throughout length with apex truncate; in ventral view broad basally tapered to near apex then expanded apically with a pair of triangular flaps; articulating at its base with subapical part of paraphysis; gonopore apical on dorsal surface. Paraphysis (Figs <xref ref-type="fig" rid="F2">15</xref>, <xref ref-type="fig" rid="F2">16</xref>) un-paired, with ventral surface of distal half concave with three elongate spiniform processes, curved dorsally. Connective (Fig. <xref ref-type="fig" rid="F2">17</xref>) broadly V-shaped. Style (Fig. <xref ref-type="fig" rid="F2">18</xref>) slender, extending posteriorly well beyond apex of connective, apex curved, hook-shaped.</p><p>Female genitalia. Sternite VII (Fig. <xref ref-type="fig" rid="F3">26</xref>) ligulately produced, posterior margin with shallow concavity medially; internal sternite VIII membranous. Pygofer (Fig. <xref ref-type="fig" rid="F3">27</xref>), in lateral view, moderately produced; posterior margin with a subtriangular apical lobe; surface with macrosetae on posterior portion and extending anteriorly along ventral margin beyond its midlength. Valvifers I, in lateral view, nearly oval, bases slightly narrower. Valvifers II with small group of clustered setae near articulation point. Valvulae I (Figs <xref ref-type="fig" rid="F3">28</xref>, <xref ref-type="fig" rid="F3">29</xref>) of ovipositor, in lateral view, slightly expanded near apex; dorsal sculptured area extending from basal curvature to apex, broader near apex, formed by scale-like processes arranged in oblique lines; ventral sculptured area restricted to apical portion, formed mostly by scale-like processes; apex of shaft acute; dorsal margin forming denticles on apical portion of shaft. Valvulae II (Figs <xref ref-type="fig" rid="F3">30–32</xref>) of ovipositor, in lateral view, well expanded beyond basal curvature; dorsal and ventral margins slightly <!--PageBreak-->convex; apex acute; preapical prominence absent; approximately 23 teeth distributed from basal expanded portion to apical portion of shaft; all teeth subtriangular, basal teeth with superior angle slightly rounded, later with flat posterior area; median teeth strongly produced; apical portion with dentate dorsal margin longer than ventral margin; ducts extending toward teeth and toward apical portion of shaft. Gonoplacs, in lateral view, with basal half narrow and apical half distinctly expanded; apex rounded; surface with few setae on apical portion.</p></tp:treatment-sec><tp:treatment-sec sec-type="Distribution"><title>Distribution.</title><p>China (Zhejiang, Fujian, Guangxi, Guizhou).</p></tp:treatment-sec><tp:treatment-sec sec-type="material"><title>Material examined.</title><p>1♂ (Holotype, <abbrev xmlns:xlink="http://www.w3.org/1999/xlink" content-type="institution" xlink:title="Fujian Agriculture and Forestry University, Fuzhou, China" xlink:type="simple">FAFU</abbrev>), China, Fujian Province, Jianyang County, 7 April 1960, coll. Ma Cheng-lin; 1♀ (<abbrev xmlns:xlink="http://www.w3.org/1999/xlink" content-type="institution" xlink:title="The Natural History Museum, London, UK" xlink:type="simple">BMNH</abbrev>), China, Fujian Province, Yongan, Tianbaoshan, 17 May 2012, coll. Chang Zhi-min; 1♀ (<abbrev xmlns:xlink="http://www.w3.org/1999/xlink" content-type="institution" xlink:title="Institute of Entomology, Guizhou University, Guiyang, China" xlink:type="simple">GUGC</abbrev>), China, Fujian Province, Shilin County, 21 May 2012, coll. Long Jian-kun; 1♀ (Paratype, <abbrev xmlns:xlink="http://www.w3.org/1999/xlink" content-type="institution" xlink:title="Institute of Entomology, Guizhou University, Guiyang, China" xlink:type="simple">GUGC</abbrev>), China, Guangxi Province, Huaping, 5 June 1997, coll. Yang Mao-fa; 1♀ (<abbrev xmlns:xlink="http://www.w3.org/1999/xlink" content-type="institution" xlink:title="Institute of Entomology, Guizhou University, Guiyang, China" xlink:type="simple">GUGC</abbrev>), China, Guangxi Province, Huaping, 13 May 2014, coll. Qu Ling, Wu Yun-fei and Yang Hang; 1♂ (<abbrev xmlns:xlink="http://www.w3.org/1999/xlink" content-type="institution" xlink:title="Institute of Entomology, Guizhou University, Guiyang, China" xlink:type="simple">GUGC</abbrev>), China, Guangxi Province, Guilin, 26 April 2012, coll. Yang Zai-hua; 1♂ (<abbrev xmlns:xlink="http://www.w3.org/1999/xlink" content-type="institution" xlink:title="The Natural History Museum, London, UK" xlink:type="simple">BMNH</abbrev>), China, Guangxi Province, Guilin, 26 April 2012, coll. Zheng Wei-bin; 3♀♀ (Paratype, <abbrev xmlns:xlink="http://www.w3.org/1999/xlink" content-type="institution" xlink:title="Institute of Entomology, Guizhou University, Guiyang, China" xlink:type="simple">GUGC</abbrev>), China, Guizhou Province, Maolan, 26–30 May 1998, coll. Li Zi-zhong and Wang Lian-min; 3♂♂ (<abbrev xmlns:xlink="http://www.w3.org/1999/xlink" content-type="institution" xlink:title="Institute of Entomology, Guizhou University, Guiyang, China" xlink:type="simple">GUGC</abbrev>), 5♀♀ (<abbrev xmlns:xlink="http://www.w3.org/1999/xlink" content-type="institution" xlink:title="Institute of Entomology, Guizhou University, Guiyang, China" xlink:type="simple">GUGC</abbrev>), China, Guizhou Province, Daozhen County, Dashahe, 22–27 May 2004, coll. Song Qiong-zhang, Zhang Bin, Xu Fang-ling and Xu Pian; 1♀ (<abbrev xmlns:xlink="http://www.w3.org/1999/xlink" content-type="institution" xlink:title="Institute of Entomology, Guizhou University, Guiyang, China" xlink:type="simple">GUGC</abbrev>), China, Guizhou Province, Shibing County, Yuntaishan, 20 May 2009, coll. Yang Zai-hua.</p></tp:treatment-sec><tp:treatment-sec><!--Section generated to contain objects referenced in tp:taxon-treatment.--><fig id="F1" position="float" orientation="portrait"><label>Figures 1–12.</label><caption><p>
          <italic><tp:taxon-name><tp:taxon-name-part taxon-name-part-type="genus">Sphinctogoniella</tp:taxon-name-part></tp:taxon-name></italic> and <italic><tp:taxon-name><tp:taxon-name-part taxon-name-part-type="genus">Sphinctogonia</tp:taxon-name-part></tp:taxon-name></italic> habitus. <bold>1–6</bold> <italic><tp:taxon-name><tp:taxon-name-part taxon-name-part-type="genus">Sphinctogoniella</tp:taxon-name-part> <tp:taxon-name-part taxon-name-part-type="species">lingula</tp:taxon-name-part></tp:taxon-name></italic> (Yang &amp; Li, 2002): <bold>1–3</bold> male (9.0 mm) <bold>1</bold> dorsal view <bold>2</bold> lateral view <bold>3</bold> ventral view <bold>4–6</bold> female (9.5 mm): <bold>4</bold> dorsal view <bold>5</bold> lateral view <bold>6</bold> ventral view <bold>7–12</bold> <italic><tp:taxon-name><tp:taxon-name-part taxon-name-part-type="genus">Sphinctogonia</tp:taxon-name-part> <tp:taxon-name-part taxon-name-part-type="species">lacta</tp:taxon-name-part></tp:taxon-name></italic> Zhang &amp; Kuoh, 1993: <bold>7–9</bold> male (15.9 mm) <bold>7</bold> dorsal view <bold>8</bold> lateral view <bold>9</bold> ventral view <bold>10–12</bold> female (16.7 mm) <bold>10</bold> dorsal view <bold>11</bold> lateral view <bold>12</bold> ventral view.</p></caption><graphic xmlns:xlink="http://www.w3.org/1999/xlink" xlink:href="zookeys-561-021-g001.jpg" position="float" orientation="portrait" xlink:type="simple" id="oo_77067.jpg"/></fig><fig id="F2" position="float" orientation="portrait"><label>Figures 13–25.</label><caption><p>
          <italic><tp:taxon-name><tp:taxon-name-part taxon-name-part-type="genus">Sphinctogoniella</tp:taxon-name-part></tp:taxon-name></italic> and <italic><tp:taxon-name><tp:taxon-name-part taxon-name-part-type="genus">Sphinctogonia</tp:taxon-name-part></tp:taxon-name></italic> male genitalia. <bold>13–18</bold> <italic><tp:taxon-name><tp:taxon-name-part taxon-name-part-type="genus">Sphinctogoniella</tp:taxon-name-part> <tp:taxon-name-part taxon-name-part-type="species">lingula</tp:taxon-name-part></tp:taxon-name></italic> (Yang &amp; Li, 2002): <bold>13</bold> pygofer, lateral view <bold>14</bold> subgenital plate, ventral view <bold>15</bold> aedeagus and paraphysis, ventral view <bold>16</bold> connective, aedeagus and paraphysis, lateral view <bold>17</bold> connective, ventral view <bold>18</bold> style, ventral view <bold>19–23</bold> Lateral view of aedeagus and paraphysis: <bold>19</bold> <italic><tp:taxon-name><tp:taxon-name-part taxon-name-part-type="genus">Sphinctogonia</tp:taxon-name-part> <tp:taxon-name-part taxon-name-part-type="species">lacta</tp:taxon-name-part></tp:taxon-name></italic> Zhang &amp; Kuoh, 1993 <bold>20</bold> <italic><tp:taxon-name><tp:taxon-name-part taxon-name-part-type="genus">Sphinctogonia</tp:taxon-name-part> <tp:taxon-name-part taxon-name-part-type="species">lineolata</tp:taxon-name-part></tp:taxon-name></italic> (Walker, 1857) <bold>21</bold> <italic><tp:taxon-name><tp:taxon-name-part taxon-name-part-type="genus">Sphinctogonia</tp:taxon-name-part> <tp:taxon-name-part taxon-name-part-type="species">comitatula</tp:taxon-name-part></tp:taxon-name></italic> Melichar, 1926 <bold>22</bold> <italic><tp:taxon-name><tp:taxon-name-part taxon-name-part-type="genus">Sphinctogonia</tp:taxon-name-part> <tp:taxon-name-part taxon-name-part-type="species">servula</tp:taxon-name-part></tp:taxon-name></italic> Breddin, 1901 <bold>23</bold> <italic><tp:taxon-name><tp:taxon-name-part taxon-name-part-type="genus">Sphinctogonia</tp:taxon-name-part> <tp:taxon-name-part taxon-name-part-type="species">avia</tp:taxon-name-part></tp:taxon-name></italic> Young, 1986 <bold>24–25</bold> <italic><tp:taxon-name><tp:taxon-name-part taxon-name-part-type="genus">Sphinctogonia</tp:taxon-name-part> <tp:taxon-name-part taxon-name-part-type="species">lacta</tp:taxon-name-part></tp:taxon-name></italic> Zhang &amp; Kuoh, 1993: <bold>24</bold> pygofer, lateral view <bold>25</bold> subgenital plate, ventral view. <bold>19–23</bold> from <xref ref-type="bibr" rid="B8">Young (1986)</xref>.</p></caption><graphic xmlns:xlink="http://www.w3.org/1999/xlink" xlink:href="zookeys-561-021-g002.jpg" position="float" orientation="portrait" xlink:type="simple" id="oo_77068.jpg"/></fig><fig id="F3" position="float" orientation="portrait"><label>Figures 26–36.</label><caption><p>
          <italic><tp:taxon-name><tp:taxon-name-part taxon-name-part-type="genus">Sphinctogoniella</tp:taxon-name-part></tp:taxon-name></italic> and <italic><tp:taxon-name><tp:taxon-name-part taxon-name-part-type="genus">Sphinctogonia</tp:taxon-name-part></tp:taxon-name></italic> female genitalia. <bold>26–32</bold> <italic><tp:taxon-name><tp:taxon-name-part taxon-name-part-type="genus">Sphinctogoniella</tp:taxon-name-part> <tp:taxon-name-part taxon-name-part-type="species">lingula</tp:taxon-name-part></tp:taxon-name></italic> (Yang &amp; Li, 2002): <bold>26</bold> sternite VII, ventral view <bold>27</bold> pygofer, lateral view <bold>28</bold> valvula I, lateral view <bold>29</bold> apical portion of valvula I, lateral view <bold>30</bold> valvula II, lateral view <bold>31</bold> teeth of median portion of valvula II, lateral view <bold>32</bold> apical portion of valvula II, lateral view <bold>33–36</bold> <italic><tp:taxon-name><tp:taxon-name-part taxon-name-part-type="genus">Sphinctogonia</tp:taxon-name-part> <tp:taxon-name-part taxon-name-part-type="species">lacta</tp:taxon-name-part></tp:taxon-name></italic> Zhang &amp; Kuoh, 1993: <bold>33</bold> pygofer, lateral view <bold>34</bold> valvula II, lateral view <bold>35</bold> teeth of median portion of valvula II, lateral view <bold>36</bold> apical portion of valvula II, lateral view. Scale bars in millimeters.</p></caption><graphic xmlns:xlink="http://www.w3.org/1999/xlink" xlink:href="zookeys-561-021-g003.jpg" position="float" orientation="portrait" xlink:type="simple" id="oo_77069.jpg"/></fig></tp:treatment-sec><ref-list><ref id="B8"><mixed-citation xmlns:xlink="http://www.w3.org/1999/xlink" xlink:type="simple">
          <person-group><name name-style="western"><surname>Young</surname><given-names>DA</given-names></name></person-group> (<year>1986</year>) <article-title>Taxonomic study of the <tp:taxon-name><tp:taxon-name-part taxon-name-part-type="subfamily">Cicadellinae</tp:taxon-name-part></tp:taxon-name> (<tp:taxon-name><tp:taxon-name-part taxon-name-part-type="suborder">Homoptera</tp:taxon-name-part></tp:taxon-name>: <tp:taxon-name><tp:taxon-name-part taxon-name-part-type="family">Cicadellidae</tp:taxon-name-part></tp:taxon-name>), Part 3. Old World <tp:taxon-name><tp:taxon-name-part taxon-name-part-type="tribe">Cicadellini</tp:taxon-name-part></tp:taxon-name>.</article-title> <source>Technical Bulletin of the North Carolina Agricultural Research Service</source> <volume>281</volume>: <fpage>1</fpage>–<lpage>639</lpage>.</mixed-citation></ref></ref-list></tp:taxon-treatment>
